# Supplementary material for: Agro-Residues and Sucrose Alternatives in Confectionery Transformation Towards Glucose Spikes Minimization
Source: Foods. 2025 Feb 3;14(3):491. doi: 10.3390/foods14030491 (PMC11816913; doi:10.3390/foods14030491)
Supplement: Supplementary file 1 [file foods-14-00491-s001.zip]

Archive with 1 entries (1 files):
- foods-3416550-supplementary.pdf
